# Supplementary material for: Methods and indicators for measuring patterns of human exposure to malaria vectors
Source: Malar J. 2020 Jul 13;19:207. doi: 10.1186/s12936-020-03271-z (PMC7296719; doi:10.1186/s12936-020-03271-z)
Supplement: Supplementary file 1 — Additional file 1: Figure S1a. Directly measured biting rate and human location. Figure S1b and S2a Behavior-adjusted biting rate for an unprotected individual. Figure S2b Behavior-adjusted biting rate for an ITN user. Figure S2c Population-wide mean exposure to vector bites. [file 12936_2020_3271_MOESM1_ESM.xlsx]

## Sheet: An. arabiensis.Asembo.2011
Methods and indicators for measuring patterns of human exposure to malaria vectors
Figure 1&2 Calculations				Reported proportion of human population that used an ITN while asleep (C)	0.74	Note: If hourly ITN use data is directly recorded, this can be added to the human behavior section and the formula for Q7-Q20 should be updated with the hourly estimates.
Anopheles arabiensis	Asembo, Western Kenya	2011		Personal protection provided by ITN while in-use i.e. feeding inhibition (ρ)	0.937
	Mosquito Numbers		Human Behavior				Behavior- Adusted Exposure for Unprotected Individual				Behavior Adjusted Exposure for ITN-User					Population-Wide Mean
Time	Indoor (BI,t)	Outdoor (BO,t)	Prop Inside (I,t)	Prop Inside_Sleeping (S,t)	Prop Inside_Awake	Prop Outside (O,t)	Exp_Indoors	Exp_Outdoors	Exp_Indoors_Awake	Exp_Indoors_Asleep	Exp_In_Asleep	Prevented_Exp_Asleep	Total Exp_indoors	Total exp	Exp_In_Awake	Prev_Population	Exp_Indoor	Exp_Indoor_Asleep	Exp_Indoors_Awake	Exp_Outdoor
5PM-6PM	0	0	0.0570613	0.00713267	0.0499287	0.942939	0	0	0	0	0	0	0	0	0	0	0	0	0	0
6PM-7PM	0.00297952	0	0.278174	0.0156919	0.262482	0.721826	0.000828824	0	0.00078207	4.67542e-05	2.94551e-06	4.38087e-05	0.000785015	0.000785015	0.00078207	3.24184e-05	0.000796406	1.43358e-05	0.00078207	0
7PM-8PM	0.0104283	0.00746547	0.624822	0.0670471	0.557775	0.375178	0.00651583	0.00280088	0.00581664	0.000699187	4.40488e-05	0.000655139	0.00586069	0.00866158	0.00581664	0.000484803	0.00603103	0.000214385	0.00581664	0.00280088
8PM-9PM	0.0148976	0.00447928	0.854494	0.248217	0.606277	0.145506	0.0127299	0.000651764	0.00903206	0.00369783	0.000232963	0.00346487	0.00926502	0.00991678	0.00903206	0.002564	0.0101659	0.00113383	0.00903206	0.000651764
9PM-10PM	0.00744879	0.00447928	0.971469	0.726106	0.245364	0.0285307	0.00723627	0.000127797	0.00182766	0.00540861	0.000340742	0.00506787	0.00216841	0.0022962	0.00182766	0.00375022	0.00348605	0.00165839	0.00182766	0.000127797
10PM-11PM	0.00893855	0.00746547	0.994294	0.948645	0.0456491	0.00570613	0.00888754	4.2599e-05	0.000408036	0.00847951	0.000534209	0.0079453	0.000942245	0.000984844	0.000408036	0.00587952	0.00300802	0.00259999	0.000408036	4.2599e-05
11PM-12AM	0.0148976	0.00597238	0.997147	0.984308	0.0128388	0.00285307	0.0148551	1.70396e-05	0.000191267	0.0146638	0.00092382	0.01374	0.00111509	0.00113213	0.000191267	0.0101676	0.00468748	0.00449622	0.000191267	1.70396e-05
12AM-1AM	0.00894855	0.00899888	1	1	0	0	0.00894855	0	0	0.00894855	0.000563758	0.00838479	0.000563758	0.000563758	0	0.00620474	0.0027438	0.0027438	0	0
1AM-2AM	0.0253542	0.0119985	1	1	0	0	0.0253542	0	0	0.0253542	0.00159732	0.0237569	0.00159732	0.00159732	0	0.0175801	0.00777411	0.00777411	0	0
2AM-3AM	0.0149142	0.00299963	1	1	0	0	0.0149142	0	0	0.0149142	0.000939597	0.0139746	0.000939597	0.000939597	0	0.0103412	0.00457301	0.00457301	0	0
3AM-4AM	0.0164057	0.0224972	1	1	0	0	0.0164057	0	0	0.0164057	0.00103356	0.0153721	0.00103356	0.00103356	0	0.0113754	0.00503031	0.00503031	0	0
4AM-5AM	0.01044	0.00299963	0.99572	0.987143	0.00857754	0.0042796	0.0103953	1.28372e-05	8.95493e-05	0.0103057	0.000649262	0.00965648	0.000738811	0.000751648	8.95493e-05	0.0071458	0.0032495	0.00315995	8.95493e-05	1.28372e-05
5AM-6AM	0.0059657	0.00299963	0.96719	0.931429	0.0357612	0.0328103	0.00576996	9.84185e-05	0.00021334	0.00555662	0.000350067	0.00520655	0.000563407	0.000661826	0.00021334	0.00385285	0.00191711	0.00170377	0.00021334	9.84185e-05
6AM-7AM	0.00149142	0	0.746077	0.618571	0.127506	0.253923	0.00111272	0	0.000190165	0.000922552	5.81208e-05	0.000864432	0.000248286	0.000248286	0.000190165	0.000639679	0.000473038	0.000282873	0.000190165	0
ALL NIGHT TOTAL	0.14311	0.0823553					0.133954	0.00375134	0.0185508	0.115403	0.00727041	0.108133	0.0258212	0.0295725	0.0185508	0.0800183	0.0539357	0.035385	0.0185508	0.00375134
Directly Measured Biting
Proportion biting indoors				0.634732
Behavior-Adjusted Exposure - Unprotected Individual
Proportion of vector bites occuring indoors for an unprotected individual (πI,u):				0.972758
Proportion of vector bites occuring while asleep for an unprotected individual (πs,u):				0.838045
Behavior- Adjusted Exposure - ITN-User
Proportion of remaining exposure occuring indoors for a protected user of an ITN (πI,p):				0.873148
Proportion of human exposure occuring while asleep for a protected user of an ITN (πs,p):				0.24585
Proportion of human exposure occuring indoors but not asleep				0.627298
Proportion of all vector bites prevented by using an ITN (P*):				0.785248
Behavior-Adjusted Exposure - Population Mean
Proportion of exposure prevented by current levels of ITN use in the population (P*S,C):				0.581083
Fig.1.A					Fig.1.B & 2.A
Directly measured biting rate and human location					Behavior-adjusted biting rate for an unprotected individual
% biting indoors= 63%					Proportion of human exposure occuring indoors for an unprotected individual (πi)=0.97
					Proportion of human exposure occuring while asleep (πs)=0.84
Fig.2.B					Fig.2.C
Behavior-adjusted biting rate for an ITN user					Population-wide mean exposure to vector bites
Proportion of human exposure prevented by use of an ITN (P*)=0.79					Proportion of human exposure prevented by current level of ITN use (P*S,C): 0.58
Proportion of remaining exposure occurring indoors for an ITN user (πi,n)=0.87
